# Supplementary material for: Autophagic Flux Unleashes GATA4-NF-κB Axis to Promote Antioxidant Defense-Dependent Survival of Colorectal Cancer Cells under Chronic Acidosis
Source: Oxid Med Cell Longev. 2021 Dec 26;2021:8189485. doi: 10.1155/2021/8189485 (PMC8720590; doi:10.1155/2021/8189485)
Supplement: Supplementary Materials — Figure S1: Autophagy flux was blocked by lysosomal inhibitor in CRC and CRC-AA cells. Figure S2: ER stress marker expressions in CRC and CRC-AA cells. Figure S3: The role of autophagy in reducing ROS in CRC-AA cells. Figure S4: CRC-AA cells are more sensitive to NF-κB inhibition or depletion. Figure S5: Upregulation of NF-κB is driven by GATA4 in CRC-AA cells. Figure S6: p62 depletion promotes CRC cell survival under acidic microenvironment. Figure S7: ICAM-1 expression in HCT116 cells. Table S1: Primers for RT quantitative PCR. Table S2: Protein array results. [file 8189485.f1.zip]

Archive with 9 entries (9 files):
- sup figure 1.pdf
- sup figure 2.pdf
- Sup figure 3.pdf
- sup figure 4.pdf
- sup figure 5.pdf
- sup figure 6.pdf
- sup figure 7.pdf
- Table S2.pdf
- TableS1.pdf
